# Supplementary material for: Development of an Oral Salmonella-Based Vaccine Platform against SARS-CoV-2
Source: Vaccines (Basel). 2022 Jan 1;10(1):67. doi: 10.3390/vaccines10010067 (PMC8777945; doi:10.3390/vaccines10010067)
Supplement: Supplementary file 1 [file vaccines-10-00067-s001.zip]

Archive with 1 entries (1 files):
- vaccines-1516968-supplementary.pdf
